# Supplementary material for: FTY720 Inhibits Expansion of Breast Cancer Stem Cells via PP2A Activation
Source: Int J Mol Sci. 2021 Jul 6;22(14):7259. doi: 10.3390/ijms22147259 (PMC8329924; doi:10.3390/ijms22147259)
Supplement: Supplementary file 1 [file ijms-22-07259-s001.zip]

Archive with 1 entries (1 files):
- ijms-1267504-SI.pdf
